# Supplementary material for: Diabetes mellitus and associated risk factors among HIV infected patients on HAART
Source: BMC Public Health. 2024 Mar 19;24:846. doi: 10.1186/s12889-024-18265-8 (PMC10949814; doi:10.1186/s12889-024-18265-8)
Supplement: Supplementary file 1 — Supplementary Material 1: Raw data [file 12889_2024_18265_MOESM1_ESM.xlsx]

## Sheet:  Raw Data
DemographicData:Interviewer_Name	DemographicData:participants_ID	DemographicData:participants_residence	DemographicData:participants_gender	Random Blood Sugar	HbA1c/ eAG		Viral Load	DemographicData:participants_DOB	DemographicData:participants_marital_status	DemographicData:participants_education_status	DemographicData:participants_occupation	TobaccoUse:Doyoucurrentlysmokeoruseanytobaccoproducts	TobaccoUse:Doyoucurrentlysmokeanytobaccoproducts	TobaccoUse:AgeOfStartUsingTobacco	TobaccoUse:OnAverageHowManyOfTheFollowingDoYouSmokeEachDay	TobaccoUse:Manufacturedcigarettes	TobaccoUse:Handrolledcigarettes	TobaccoUse:Pipefillingsoftobacco	ExtendedTobaccoUse:IfnotcurrentlyasmokerInthepastdidyoueversmokeregularly	ExtendedTobaccoUse:AgeOfStartUsingTobacco	ExtendedTobaccoUse:DoYouUseAnySmokelesstobacco	ExtendedTobaccoUse:AverageDayUseOfTobacco	ExtendedTobaccoUse:QtyADaySnuffByMouth	ExtendedTobaccoUse:QtyADaySnuffByNose	ExtendedTobaccoUse:QtyADayChewingTobacco	ExtendedTobaccoUse:QtyADayOthers	AlcoholConsumption:ConsumptionOfAnyDrinkContainingAlcohol	AlcoholConsumption:ConsumptionOfAlcoholPastYear	AlcoholConsumption:InthepastYearFequencyOfDrinking	AlcoholConsumption:NumberOfDrinksEachDay:Monday	AlcoholConsumption:NumberOfDrinksEachDay:Tuesday	AlcoholConsumption:NumberOfDrinksEachDay:Wednesday	AlcoholConsumption:NumberOfDrinksEachDay:Thursday	AlcoholConsumption:NumberOfDrinksEachDay:Friday	AlcoholConsumption:NumberOfDrinksEachDay:Saturday	AlcoholConsumption:NumberOfDrinksEachDay:Sunday	Diet:WeeksFruitIntake	Diet:DaysFruitIntakeInServings	Diet:WeeksVegetableintake	Diet:DaysVegetableintakeInServings	ExtendedDiet:HomePreparedMeals	ExtendedDiet:Typesofoilsorfat	ExtendedDiet:other	PhysicalActivity:WorkInvolvement	PhysicalActivity:WorkInvolvingvigorousactivity	PhysicalActivity:NumberOfDaysInVigorousActivity	PhysicalActivity:NumberOfHoursInVigorousActivity	PhysicalActivity:LengthOfWorkDay	PhysicalActivity:UseOfBicycleOrWalking
1	383	Dandora	Male	10.3	0.101	243mg/dL	LDL	1973-07-07	Married	primary	not employed	no							no								yes	no									3to4days	OneServing	5to7days	OneServing	yes	Vegetable oil		yes	yes	4	2	12hrsmore	yes
2	686	South B	Male	3.5			LDL	1968-07-08	Married	secondary	informal	no							yes	49	no						yes	yes	1to4daysOrweek	3	3				4	4	5to7days	MorethanOneServing	5to7days	MorethanOneServing	yes	Vegetable oil		yes	yes	1	2	5to9hrs	yes
3	2357	Kitengela	Female	4	0.066	143mg/dL	LDL	1968-07-08	WidowWidower	secondary	others	no							no								no										5to7days	MorethanOneServing	0to2days	OneServing	yes	Vegetable oil		yes	no	7	12	9to12hrs	yes
4	2375	UMOJA 1 Q61	Female	1.2			LDL	1970-07-08	Single	tertiary	others	no							no								yes	no									5to7days	OneServing	5to7days	OneServing	yes	Vegetable oil		yes	no	1	2	9to12hrs	no
5	3845	Gatundu	Male	5.3			LDL	1964-07-07	Married	secondary	formal skilled	no							no								yes	yes	Lessthanoncemonth							1	3to4days	OneServing	5to7days	MorethanOneServing	yes	Vegetable oil		no	no	3	6	9to12hrs	yes
6	1510	Mlango Kubwa Pangani	Female	6.1			LDL	1964-07-08	WidowWidower	primary	others	no							no								no										5to7days	MorethanOneServing	3to4days	OneServing	yes	Vegetable oil		yes	no	1	1	5to9hrs	yes
7	1152	Kariobangi South	Female	3.1			LDL	1978-07-08	Married	tertiary	formal skilled	no							no								yes	no									3to4days	OneServing	5to7days	OneServing	yes	Vegetable oil		no	no	0	0	9to12hrs	no
8	2343	Githurai	Female	4.2			LDL	1970-07-08	Married	secondary	informal	no							no								yes	no									5to7days	MorethanOneServing	3to4days	MorethanOneServing	yes	Vegetable oil		no	no	0	0	5to9hrs	yes
9	2809	Kawangware	Female	4.7			LDL	1985-07-08	Single	primary	not employed	no							no								no										0to2days	OneServing	5to7days	OneServing	yes	Cooking fat		no	no	7	5	5to9hrs	yes
10	3854	South B	Female	8.4	0.057	117mg/dL	LDL	1998-08-08	Married	primary	not employed	no							no								no										3to4days	MorethanOneServing	5to7days	OneServing	yes	Vegetable oil		yes	no	0	0	0to4hrs	yes
11	3239	Kiambu	Female	3.3			LDL	1989-03-23	Single	tertiary	others	no							yes	27	no						yes	no									3to4days	OneServing	5to7days	OneServing	yes	Vegetable oil		no	no	0	0	5to9hrs	no
12	3814	Muthaiga North	Female	3.4			428	1991-03-11	Married	tertiary	formal skilled	no							no								yes	yes	1to4daysOrweek	0	0	0	0	0	0		5to7days	OneServing	5to7days	OneServing	yes	Vegetable oil		yes	no	0	0	9to12hrs	no
13	887	Kasarani	Female	6.9	0.059	123mg/dL	LDL	1980-07-08	Single	secondary	not employed	no							no								no										3to4days	OneServing	0to2days	OneServing	yes	Vegetable oil		no	no	0	0	0to4hrs	yes
14	3737	Umoja 1	Female	3.8			43	1986-08-03	Married	primary	informal	no							no								yes	no									5to7days	OneServing	5to7days	OneServing	yes	Vegetable oil		yes	yes	5	9	5to9hrs	yes
15	1351	Savannah	Female	4.1			LDL	1969-07-17	Married	secondary	others	no							no								no										5to7days	MorethanOneServing	5to7days	MorethanOneServing	yes	Vegetable oil		yes	no	0	0	5to9hrs	yes
16	2062	Kariakor	Female	6.2			LDL	1985-08-29	WidowWidower	tertiary	others	no							no								no										5to7days	MorethanOneServing	3to4days	OneServing	yes	Vegetable oil		yes	no	0	0	9to12hrs	yes
17	2406	Murang'a	Female	4			LDL	1978-10-24	Married	tertiary	others	no							yes		no						yes	yes	1to3daysOrmonth								5to7days	MorethanOneServing	5to7days	OneServing	yes	Vegetable oil		yes	no	0	0	9to12hrs	yes
18	3843	Ruaka	Female	6.6	0.061	128mg/dL		1987-01-13	Single	secondary	formal skilled	no							no								yes	no									0to2days	OneServing	5to7days	OneServing	yes	Vegetable oil		yes	no	0	0	9to12hrs	yes
19	1842	Mathare Hospital	Female	2.4				1977-06-10	Single	tertiary	formal skilled	no							no								yes	yes	1to4daysOrweek						2	2	5to7days	OneServing	5to7days	OneServing	yes	Vegetable oil		yes	no	0	0	5to9hrs	yes
20	3691	Mathare North	Female	4.3				1986-12-12	Married	primary	not employed	no							no								no										3to4days	OneServing	5to7days	MorethanOneServing	yes	Vegetable oil		no	no	0	0	5to9hrs	yes
21	184	Dandora	Female	3.3				1975-02-26	Married	primary	others	no							yes	18	no						yes	no									0to2days	OneServing	0to2days	OneServing	yes	Vegetable oil		yes	yes	3	8	5to9hrs	yes
22	15	Jericho	Female	6.1				1973-07-17	Married	tertiary	formal skilled	no							no								yes	no									5to7days	MorethanOneServing	5to7days	MorethanOneServing	yes	Vegetable oil		yes	yes	1	1	5to9hrs	yes
23	26333	Kayole	Male	6.9	0.063	134mg/dL		1976-10-23	Married	secondary	informal	no							no								no										5to7days	OneServing	0to2days	OneServing	yes	Vegetable oil		yes	yes	1	1	5to9hrs	yes
24	3617	Embakasi	Male	5.7				1976-12-12	Single	secondary	formal skilled	no							no								yes	yes	1to4daysOrweek						4	5	5to7days	MorethanOneServing	5to7days	OneServing	yes	Vegetable oil		yes	no	0	0	9to12hrs	no
25	2757	Kasarani	Female	15	0.122	303mg/dL		1962-12-15	WidowWidower	primary	others	no							no								yes	no									5to7days	MorethanOneServing	5to7days	MorethanOneServing	yes	Vegetable oil		yes	no	0	0	5to9hrs	yes
26	2699	Dandora	Male	4				2002-06-10	Single	secondary	not employed	no							no								no										5to7days	OneServing	5to7days	MorethanOneServing	yes	Vegetable oil		no	no	0	0	0to4hrs	yes
27	3832	Ruiru	Male	10.4	0.081	186mg/dL		1967-03-26	Married	tertiary	formal skilled	no							yes	22	no						yes	yes	5ormoredaysperweek								3to4days	OneServing	5to7days	MorethanOneServing	yes	Vegetable oil		yes	no	0	0	5to9hrs	yes
28	1378	Dagoretti Corner	Male	3.7				1968-12-29	Married	secondary	formal skilled	no							no								no										5to7days	MorethanOneServing	3to4days	OneServing	yes	Vegetable oil		yes	no	0	0	5to9hrs	yes
29	1284	Kikuyu Regen	Female	4.5				1968-07-10	Married	secondary	informal	no							no								yes	no									3to4days	MorethanOneServing	5to7days	OneServing	yes	Vegetable oil		yes	no	0	0	5to9hrs	yes
30	3747	Dagoretti Corner	Female	4.6				1997-04-18	Married	secondary	others	no							no								no										5to7days	OneServing	5to7days	MorethanOneServing	yes	Vegetable oil		yes	no	0	0	5to9hrs	yes
31	3815	Makongeni	Female	6.4				1984-07-10	Married	secondary	not employed	no							no								no										3to4days	OneServing	5to7days	OneServing	yes	Vegetable oil		no	no	0	0	0to4hrs	yes
32	2153	Kayole	Male	4				1963-07-10	Single	never	others	yes	yes	14	Manufacturedcigarettes	2											no										0to2days	OneServing	0to2days	OneServing	yes	Vegetable oil		yes	no	0	0	0to4hrs	yes
33	3805	Lang'ata	Female	5.2				1970-01-21	Single	secondary	others	no							no								no										0to2days	OneServing	5to7days	MorethanOneServing	yes	Vegetable oil		yes	no	0	0	9to12hrs	yes
34	1486	Kayole	Female					1974-05-05	Married	primary	informal	no							no								no										0to2days	OneServing	5to7days	OneServing	yes	Vegetable oil		yes	no	0	0	0to4hrs	yes
35	1433	Ng'ong	Female	6				1973-09-09	Married	tertiary	formal skilled	no							yes	26	no						yes	no									5to7days	MorethanOneServing	3to4days	OneServing	yes	Vegetable oil		yes	no	0	0	0to4hrs	yes
36	1474	Mwingi West	Female	4				1965-04-20	Single	tertiary	formal skilled	no							no								yes	no									5to7days	OneServing	3to4days	OneServing	yes	Vegetable oil		yes	no	0	0	5to9hrs	no
37	2334	Kiambu	Female	2.5				2000-11-11	Single	secondary	informal	no							no								no										0to2days	MorethanOneServing	5to7days	OneServing	yes	Vegetable oil		no	no	0	0	0to4hrs	yes
38	1853	Kasarani	Female	3.4				1973-07-27	Married	tertiary	formal skilled	no							no								yes	no									3to4days	OneServing	3to4days	OneServing	yes	Vegetable oil		yes	no	0	0	5to9hrs	yes
39	845	Imara	Male	4.7				1970-07-13	Married	primary	formal skilled	no							no								yes	no									3to4days	OneServing	5to7days	OneServing	yes	Vegetable oil		yes	no	0	0	12hrsmore	yes
40	3905	Lakisama	Male	3.4				1984-05-12	Married	primary	informal	no							no								no										3to4days	OneServing	5to7days	OneServing	yes	Vegetable oil		yes	no	0	0	5to9hrs	yes
41	2174	Upper Kabete	Female	3.9				1996-09-01	Single	tertiary	informal	no							no								yes	yes	1to4daysOrweek								0to2days	OneServing	3to4days	MorethanOneServing	yes	Vegetable oil		yes	no	0	0	5to9hrs	yes
42	355	Kasarani	Female	5.8				1971-10-27	Married	tertiary	others	no							no								no										5to7days	OneServing	3to4days	OneServing	yes	Vegetable oil		yes	yes	7	3	5to9hrs	yes
43	1830	Naivasha town	Female	3.4				1969-06-14	WidowWidower	secondary	formal skilled	no							no								no										5to7days	OneServing	3to4days	OneServing	yes	Vegetable oil		yes	no	3	1	5to9hrs	yes
44	183	Murang'a	Female	3.9				1953-07-14	Single	secondary	retired	no							no								no										5to7days	MorethanOneServing	3to4days	MorethanOneServing	yes	Vegetable oil		yes	yes	7	6	5to9hrs	yes
45	2237	Kasarani Gumba	Male	6.5	0.055	111mg/dL	LDL	2000-07-15	Single	secondary	student	no							no								no										0to2days	MorethanOneServing	5to7days	MorethanOneServing	yes	Vegetable oil		yes	no	0	0	0to4hrs	yes
46	1795	Kasarani Santon	Male	3.3			41cp/ml	1967-12-14	Married	tertiary	others	no							yes	20	no						yes	no									5to7days	OneServing	3to4days	OneServing	yes	Vegetable oil		yes	no	0	0	5to9hrs	yes
47	2193	Kahawa Sukari	Female	2.3	0.057	117mg/dL	LDL	1997-02-23	Single	tertiary	formal skilled	no							no								no										5to7days	OneServing	0to2days	MorethanOneServing	yes	Vegetable oil		yes	no	0	0	9to12hrs	yes
48	2030	Umoja II	Male	5.1			55	1967-10-13	Married	tertiary	formal skilled	no							no								yes	yes	1to3daysOrmonth								3to4days	OneServing	5to7days	MorethanOneServing	yes	Vegetable oil		yes	no	0	0	5to9hrs	yes
49	3364	Kibera	Female	2.8	0.055	111mg/dL	LDL	1976-02-24	Married	tertiary	informal	no							no								no										3to4days	MorethanOneServing	5to7days	MorethanOneServing	yes	Vegetable oil		yes	no	0	0	9to12hrs	yes
50	459	Thika Road	Male	4.5			LDL	1977-07-23	Married	tertiary	formal skilled	no							no								yes	yes	1to4daysOrweek								5to7days	OneServing	3to4days	MorethanOneServing	yes	Vegetable oil		yes	no	0	0	5to9hrs	yes
51	1695	Thika Road	Female	4.7			LDL	1978-02-06	Married	tertiary	formal skilled	no							no								yes	yes									5to7days	OneServing	5to7days	MorethanOneServing	yes	Vegetable oil		yes	no	0	0	5to9hrs	yes
52	2685	Kikoko	Female				LDL	1969-12-25	Married	primary	informal	no							no								no										5to7days	OneServing	3to4days	OneServing	yes	Vegetable oil		yes	no	0	0	5to9hrs	yes
53	80	Land Mawe	Male	5.8			LDL	1968-10-08	Married	secondary	informal	no							no								yes	yes	1to3daysOrmonth								0to2days	OneServing	5to7days	OneServing	yes	Vegetable oil		yes	no	0	0	9to12hrs	yes
54	3005	Naivasha	Female	4.8			LDL	1977-01-05	Single	secondary	others	no							no								yes	no									5to7days	OneServing	3to4days	OneServing	yes	Vegetable oil		no	yes	7	1	5to9hrs	no
55	3910	Kangemi	Female	1.8			11540	1991-07-27	Single	primary	informal	no							no								no										0to2days	OneServing	5to7days	OneServing	yes	Vegetable oil		yes	no	0	0	5to9hrs	yes
56	727	Jericho	Female	3.7			LDL	1968-09-02	Single	secondary	formal skilled	no							no								yes	yes									5to7days	MorethanOneServing	5to7days	MorethanOneServing	yes	Vegetable oil		yes	no	0	0	5to9hrs	yes
57	3669	Kibera Lindi	Female	3.7				1987-06-26	Married	secondary	informal	no							no								no										0to2days	OneServing	3to4days	OneServing	yes	Vegetable oil		yes	no	0	0	5to9hrs	yes
58	1711	Kawangware	Female	4.1			LDL	1976-10-25	Married	primary	others	no							no								yes	no									5to7days	OneServing	0to2days	MorethanOneServing	yes	Vegetable oil		yes	no	0	0	9to12hrs	yes
59	3074	Murang'a	Female	3			LDL	1987-12-26	Married	tertiary	informal	no							no								no										5to7days	MorethanOneServing	3to4days	OneServing	yes	Vegetable oil		yes	no	0	0	0to4hrs	yes
60	2425	Pathenias	Female	3			59	1986-05-10	Married	primary	not employed	no							no								no										0to2days	OneServing	5to7days	OneServing	yes	Vegetable oil		no	no	0	0	0to4hrs	yes
61	2693	87	Female	4.1			LDL	1985-02-17	Married	secondary	not employed	no							no								yes	no									5to7days	OneServing	0to2days	MorethanOneServing	yes	Vegetable oil		no	no	0	0	0to4hrs	yes
62	2180	Highrise	Female	3.6			LDL	1991-11-14	Single	tertiary	not employed	no							no								yes	no									3to4days	MorethanOneServing	3to4days	MorethanOneServing	yes	Vegetable oil		no	no	0	0	0to4hrs	yes
63	3118	Umoja	Female	3.9			LDL	1984-06-15	Married	secondary	formal skilled	no							no								no										3to4days	OneServing	5to7days	MorethanOneServing	yes	Vegetable oil		yes	no	0	0	5to9hrs	yes
64	2206	Satellite	Female	3.2			LDL	1999-03-26	Single	secondary	informal	no							no								no										3to4days	MorethanOneServing	5to7days	MorethanOneServing	yes	Vegetable oil		yes	no	0	0	0to4hrs	yes
65	890	Matuu	Female	10.1	0.075	169 mg/dL	LDL	1968-07-17	WidowWidower	primary	informal	no							no								yes	no									5to7days	OneServing	5to7days	MorethanOneServing	yes	Vegetable oil		yes	no	0	0	5to9hrs	yes
66	1934	Garissa	Female	5.9			LDL	1970-07-17	Single	tertiary	formal skilled	no							no								yes	no									5to7days	OneServing	5to7days	MorethanOneServing	yes	Vegetable oil		yes	no	0	0	5to9hrs	yes
67	2692	Waiyaki Way	Male	3.1			LDL	1974-06-18	Married	tertiary	formal skilled	yes	yes	20	Manufacturedcigarettes	8											yes	yes	1to3daysOrmonth								5to7days	OneServing	5to7days	MorethanOneServing	yes	Vegetable oil		yes	no	0	0	5to9hrs	yes
68	2089	Kawangware	Female	4.4			LDL	1976-08-23	Single	primary	not employed	no							no								no										5to7days	MorethanOneServing	5to7days	OneServing	yes	Vegetable oil		no	no	0	0	0to4hrs	yes
69	3867	Matuu	Male	3.4			LDL	1956-01-01	Married	secondary	informal	yes	yes	18	Manufacturedcigarettes	2											yes	yes	Lessthanoncemonth								3to4days	OneServing	5to7days	MorethanOneServing	yes	Vegetable oil		yes	no	0	0	5to9hrs	yes
70	1627	Juja	Female	4.2			LDL	1984-04-24	Single	tertiary	informal	no							no								yes	no									5to7days	OneServing	5to7days	MorethanOneServing	yes	Vegetable oil		yes	no	0	0	5to9hrs	yes
71	1089	Olympic Kibera	Male	4.1			LDL	1961-05-15	Married	tertiary	formal skilled	no							no								yes	yes	1to3daysOrmonth								3to4days	MorethanOneServing	5to7days	MorethanOneServing	yes	Vegetable oil		yes	no	0	0	5to9hrs	yes
72	109	Utawala	Female	3.2			LDL	1972-12-12	Married	primary	informal	no							no								no										3to4days	OneServing	3to4days	OneServing	yes	Vegetable oil		yes	no	0	0	0to4hrs	yes
73	1647	Dandora	Male	4.3			LDL	1962-05-23	Married	secondary	others	yes	no	17	Manufacturedcigarettes												yes	no									3to4days	OneServing	5to7days	OneServing	yes	Vegetable oil		yes	no	0	0	9to12hrs	yes
74	3971	Makongeni	Female	3.1			LDL	1983-08-23	Single	secondary	informal	no							no								yes	no									3to4days	MorethanOneServing	5to7days	MorethanOneServing	yes	Vegetable oil		yes	no	0	0	5to9hrs	yes
75	737	Kitengela	Male	4.2			LDL	1962-06-20	Married	secondary	others	no							no								yes	no									0to2days	OneServing	5to7days	OneServing	yes	Vegetable oil		yes	no	0	0	5to9hrs	yes
76	1860	Satellite	Female	6.7	0.075	169 mg/dL	LDL	1965-11-26	Single	tertiary	formal skilled	no							no								no										5to7days	MorethanOneServing	5to7days	OneServing	yes	Vegetable oil		yes	no	0	0	5to9hrs	yes
77	3809	Mulera	Male	3.9			LDL	1965-08-02	Married	secondary	informal	yes	no	18	Manufacturedcigarettes	2											yes	no									5to7days	OneServing	5to7days	MorethanOneServing	yes	Vegetable oil		yes	yes	7	6	5to9hrs	yes
78	3078	Westlands Spring valley	Male	3.9			LDL	1983-04-08	Married	tertiary	formal skilled	no							no								yes	yes	1to3daysOrmonth								5to7days	MorethanOneServing	5to7days	MorethanOneServing	yes	Vegetable oil		yes	yes	6	12	9to12hrs	yes
79	1877	Athi River	Male	4.1			LDL	1969-12-04	WidowWidower	tertiary	formal skilled	no							no								yes	yes	Lessthanoncemonth								0to2days	OneServing	5to7days	OneServing	yes	Vegetable oil		yes	yes	2	3	9to12hrs	yes
80	3872	Ongata Rongai	Male	3.6			LDL	1966-02-10	Married	tertiary	formal skilled	no							no								yes	yes	1to4daysOrweek								5to7days	MorethanOneServing	5to7days	OneServing	yes	Vegetable oil		yes	no	0	0	5to9hrs	yes
81	933	Pipeline	Male	4			LDL	1990-05-18	Single	secondary	formal skilled	no							no								no										5to7days	MorethanOneServing	5to7days	OneServing	yes	Vegetable oil		yes	no	0	0	12hrsmore	yes
82	2138	Kiambu	Female	4			LDL	1971-08-03	Married	secondary	others	no							no								no										0to2days	OneServing	0to2days	OneServing	yes	Vegetable oil		yes	yes	5	3	0to4hrs	yes
83	3160	Thika	Male	4.1			LDL	1969-10-12	Married	secondary	informal	no							no								yes	yes	1to3daysOrmonth								3to4days	MorethanOneServing	5to7days	MorethanOneServing	yes	Vegetable oil		yes	yes	7	8	5to9hrs	yes
84	1694	Huruma	Female	3.8			52	1974-04-15	Married	secondary	others	no							no								yes	yes	1to3daysOrmonth								0to2days	OneServing	5to7days	MorethanOneServing	yes	Vegetable oil		yes	no	0	0	9to12hrs	yes
85	828	Kariobangi South Sivo	Female	2.8			LDL	1986-06-04	Married	secondary	others	no							no								no										5to7days	OneServing	5to7days	MorethanOneServing	yes	Vegetable oil		yes	yes	2	1	12hrsmore	yes
86	1517	Sultan Hamud	Female	3.3			LDL	1969-09-09	WidowWidower	tertiary	informal	no							no								no										5to7days	MorethanOneServing	5to7days	MorethanOneServing	yes	Vegetable oil		yes	no	0	0	5to9hrs	yes
87	2213	Sultan Hamud	Female	4			18350	2001-09-21	Single	secondary	not employed	no							no								no										5to7days	MorethanOneServing	5to7days	MorethanOneServing	yes	Vegetable oil		yes	no	0	0	0to4hrs	yes
88	666	Buruburu	Male	3.8			666	1972-11-07	Married	tertiary	formal skilled	no							no								yes	no									5to7days	MorethanOneServing	5to7days	MorethanOneServing	yes	Vegetable oil		yes	no	0	0	5to9hrs	yes
89	3186	Komarock	Male	3.9			1324	1979-12-21	Married	tertiary	formal skilled	no							no								yes	yes	Lessthanoncemonth								5to7days	OneServing	5to7days	OneServing	yes	Vegetable oil		yes	no	0	0	0to4hrs	yes
90	3216	Lang'ata	Female	4			LDL	1989-03-12	Married	tertiary	formal skilled	no							no								yes	no									3to4days	OneServing	5to7days	MorethanOneServing	yes	Vegetable oil		yes	no	0	0	5to9hrs	yes
91	2215	Ruiru	Female	4.7			LDL	1998-03-20	Single	tertiary	others	no							no								yes	yes	1to3daysOrmonth								0to2days	OneServing	5to7days	OneServing	yes	Vegetable oil		yes	no	0	0	5to9hrs	yes
92	214	Kikuyu	Male	3.5			53	1958-04-22	Married	primary	retired	no							no								yes	no									3to4days	OneServing	5to7days	MorethanOneServing	yes	Vegetable oil		yes	no	0	0	0to4hrs	yes
93	2707	Ong'ata Rongai	Female	3.4			LDL	1966-11-16	Single	tertiary	formal skilled	no							no								yes	no									5to7days	OneServing	5to7days	OneServing	yes	Vegetable oil		yes	yes	5	2	5to9hrs	yes
94	403	Kangundo Road	Female	3.8			LDL	1972-04-17	Single	tertiary	formal skilled	no							no								no										0to2days	OneServing	5to7days	OneServing	yes	Vegetable oil		yes	no	0	0	5to9hrs	yes
95	2403	Namanga	Female	5.5			LDL	1974-10-06	Married	secondary	others	no							no								no										0to2days	OneServing	3to4days	MorethanOneServing	yes	Vegetable oil		yes	yes	7	1	9to12hrs	yes
96	2369	Kwa Njenga	Male	4.6			LDL	1970-07-21	Married	secondary	others	no							no								yes	no									0to2days	OneServing	5to7days	MorethanOneServing	yes	Vegetable oil		yes	no	0	0	9to12hrs	yes
97	3731	Makueni	Female	4.8			LDL	1978-11-25	Married	secondary	others	no							no								yes	no	1to3daysOrmonth								5to7days	OneServing	5to7days	OneServing	yes	Vegetable oil		yes	yes	7	4	5to9hrs	yes
98	1031	Jericho	Female	3.7			LDL	1956-05-20	Married	secondary	others	no							no								yes	no									5to7days	OneServing	5to7days	MorethanOneServing	yes	Vegetable oil		yes	no	0	0	9to12hrs	yes
99	3325	Lang'ata	Male	4			LDL	1980-07-28	Single	tertiary	formal skilled	no							no								yes	no									3to4days	MorethanOneServing	5to7days	MorethanOneServing	yes	Vegetable oil		yes	yes	2	1	9to12hrs	yes
100	2140	Kitengela	Female	5			LDL	1974-07-22	Single	tertiary	others	no							no								yes	yes	Lessthanoncemonth								3to4days	OneServing	5to7days	OneServing	yes	Vegetable oil		yes	no	0	0	5to9hrs	yes
101	900	Kiserian	Male	5.4			LDL	1979-11-27	Single	secondary	informal	no							no								no										0to2days	OneServing	5to7days	MorethanOneServing	yes	Vegetable oil		yes	yes	7	4	9to12hrs	yes
102	2910	Kitale	Female	4.1			LDL	1991-07-23	Single	secondary	informal	no							no								yes	no									5to7days	OneServing	0to2days	OneServing	yes	Vegetable oil		yes	no	0	0	5to9hrs	yes
103	2026	Gumba	Female	4.1			LDL	1974-10-16	Married	tertiary	formal skilled	no							no								yes	no									3to4days	OneServing	3to4days	OneServing	yes	Vegetable oil		yes	no	0	0	5to9hrs	yes
104	343	Gatundu	Male	3.8			LDL	1962-04-24	Married	primary	formal skilled	no							no								yes	yes	1to3daysOrmonth								0to2days	OneServing	5to7days	MorethanOneServing	yes	Vegetable oil		yes	no	0	0	5to9hrs	yes
105	1729	Uhuru Estate	Female	3.8			LDL	1973-05-24	Single	secondary	not employed	no							no								yes	no									3to4days	OneServing	5to7days	MorethanOneServing	yes	Vegetable oil		yes	no	0	0	0to4hrs	yes
106	2851	Lakisama	Male	3.2			6521	1994-01-11	Single	tertiary	others	no							no								yes	yes	1to4daysOrweek								5to7days	OneServing	5to7days	OneServing	yes	Vegetable oil		yes	no	0	0	9to12hrs	yes
107	973	Nakuru	Female	3.6			LDL	1978-07-23	Married	tertiary	others	no							no								no										0to2days	OneServing	5to7days	OneServing	yes	Vegetable oil		yes	yes	4	4	9to12hrs	yes
108	1817	Satellite	Male	3.4			LDL	1973-12-28	Married	secondary	formal skilled	no							no								yes	yes	Lessthanoncemonth								3to4days	OneServing	5to7days	OneServing	yes	Vegetable oil		yes	no	0	0	5to9hrs	yes
109	317	Thindigua	Female	3.9			LDL	1977-03-17	Married	primary	not employed	no							no								no										0to2days	OneServing	5to7days	OneServing	yes	Vegetable oil		yes	no	0	0	0to4hrs	yes
110	2167	Kibera	Male	3.9			LDL	1965-07-24	Married	primary	formal skilled	no							no								yes	no									0to2days	OneServing	5to7days	MorethanOneServing	yes	Vegetable oil		yes	no	0	0	9to12hrs	yes
111	2203	Murang'a	Male	3.9			LDL	2000-04-11	Single	secondary	student	no							no								no										0to2days	OneServing	3to4days	OneServing	yes	Vegetable oil		yes	no	0	0	0to4hrs	yes
112	2543	Komarock	Female	3.4			LDL	2001-06-23	Single	tertiary	student	no							no								yes	no									5to7days	MorethanOneServing	3to4days	MorethanOneServing	yes	Vegetable oil		yes	no	0	0	0to4hrs	yes
113	1793	Mwiki	Male	3.6			LDL	1972-03-08	Single	tertiary	others	no							no								yes	no									5to7days	OneServing	5to7days	MorethanOneServing	yes	Vegetable oil		yes	no	0	0	9to12hrs	yes
114	1247	Nakuru	Female	4.6			LDL	1957-10-24	WidowWidower	tertiary	retired	no							no								no										5to7days	OneServing	5to7days	MorethanOneServing	yes	Vegetable oil		yes	no	0	0	0to4hrs	yes
115	132	Kiambu	Male	3.8			LDL	1969-10-04	Married	tertiary	formal skilled	yes	yes	16	Manufacturedcigarettes	10											yes	no									0to2days	OneServing	5to7days	MorethanOneServing	yes	Vegetable oil		yes	no	0	0	12hrsmore	yes
116	869	Githurai 44	Female	6.6	0.063	134mg/dL	LDL	1971-12-11	WidowWidower	tertiary	others	no							no								yes	yes	Lessthanoncemonth								3to4days	OneServing	5to7days	OneServing	yes	Vegetable oil		yes	no	0	0	5to9hrs	yes
117	1297	Gumba	Female	3.7			LDL	1963-02-20	Single	secondary	others	no							no								yes	no									5to7days	OneServing	5to7days	MorethanOneServing	yes	Vegetable oil		yes	no	0	0	9to12hrs	yes
118	1807	Limuru	Female	4.8			51	1972-04-30	WidowWidower	primary	informal	no							no								no										0to2days	OneServing	3to4days	MorethanOneServing	yes	Vegetable oil		yes	yes	7	3	5to9hrs	yes
119	2623	Naivasha	Female	3.2			LDL	1973-01-01	Married	secondary	others	no							no								yes	no									3to4days	OneServing	5to7days	MorethanOneServing	yes	Vegetable oil		yes	no	0	0	5to9hrs	yes
120	625	Mbotela	Female	6.7	0.063	134mg/dL	LDL	1972-07-16	WidowWidower	tertiary	formal skilled	no							no								yes	no									3to4days	OneServing	5to7days	OneServing	yes	Vegetable oil		yes	no	0	0	5to9hrs	yes
121	539	Mombasa	Female	5.1			LDL	1980-08-05	Single	tertiary	formal skilled	no							no								yes	no									5to7days	OneServing	0to2days	MorethanOneServing	yes	Vegetable oil		yes	no	0	0	5to9hrs	yes
122	851	Umoja	Female	3.2			56	1979-11-30	WidowWidower	tertiary	others	no							no								no										0to2days	OneServing	5to7days	MorethanOneServing	yes	Vegetable oil		yes	no	0	0	5to9hrs	yes
123	2218	Ruai	Female	4.1			LDL	2000-02-08	Single	tertiary	student	no							no								yes	no									3to4days	OneServing	3to4days	OneServing	yes	Vegetable oil		yes	no	0	0	0to4hrs	yes
124	1076	Githunguri	Female	3.5			LDL	1968-09-03	Married	tertiary	formal skilled	no							no								no										5to7days	MorethanOneServing	3to4days	OneServing	yes	Vegetable oil		yes	no	0	0	5to9hrs	yes
125	2559	Embakasi	Female	3			LDL	1981-05-20	Married	secondary	informal	no							no								no										5to7days	OneServing	5to7days	MorethanOneServing	yes	Vegetable oil		yes	no	0	0	5to9hrs	yes
126	2228	Eastleigh	Male	3.7			80	1993-01-08	Single	tertiary	student	no							no								yes	yes									5to7days	OneServing	3to4days	MorethanOneServing	yes	Vegetable oil		yes	no	0	0	5to9hrs	yes
127	1637	Murang'a	Female	6.6	0.065	140mg/dL	LDL	1959-04-21	Married	primary	others	no							no								no										3to4days	OneServing	5to7days	MorethanOneServing	yes	Vegetable oil		yes	yes	7	3	5to9hrs	yes
128	642	Huruma	Female	3.9			LDL	1974-03-15	WidowWidower	secondary	others	no							no								no										0to2days	OneServing	3to4days	MorethanOneServing	yes	Vegetable oil		yes	no	0	0	5to9hrs	yes
129	2170	Zimmerman	Male	4.7			241	1998-05-17	Single	tertiary	student	no							no								no										5to7days	OneServing	3to4days	OneServing	yes	Vegetable oil		yes	no	0	0	0to4hrs	yes
130	3224	Sosion	Female	4.1			LDL	1976-08-20	Single	tertiary	formal skilled	no							no								yes	no									5to7days	MorethanOneServing	5to7days	MorethanOneServing	yes	Vegetable oil		yes	no	0	0	5to9hrs	yes
131	2674	Rongai	Female	3.7			774	1973-10-20	Single	tertiary	formal skilled	no							no								yes	yes	Lessthanoncemonth								5to7days	OneServing	5to7days	MorethanOneServing	yes	Vegetable oil		yes	no	0	0	5to9hrs	yes
132	2211	Syokimau	Male	5.7				2001-05-19	Single	tertiary	student	no							no								no										3to4days	OneServing	5to7days	OneServing	yes	Vegetable oil		yes	no	0	0	0to4hrs	yes
133	3189	Embu	Female	4.5				1976-11-13	Single	primary	informal	no							no								no										3to4days	OneServing	3to4days	MorethanOneServing	yes	Vegetable oil		yes	yes	7	8	5to9hrs	yes
134	2267	Kasarani Mwiki	Male	4				2001-10-05	Single	secondary	student	no							no								yes	yes	Lessthanoncemonth								5to7days	OneServing	3to4days	OneServing	yes	Vegetable oil		yes	no	0	0	0to4hrs	yes
135	2598	Mombasa	Female	3.7				1984-12-21	Single	tertiary	formal skilled	no							no								yes	yes	5ormoredaysperweek								5to7days	MorethanOneServing	5to7days	MorethanOneServing	yes	Vegetable oil		yes	no	0	0	5to9hrs	yes
136	3752	Kibera	Male	5.5				1960-06-24	Married	primary	informal	no							no								no										0to2days	OneServing	5to7days	MorethanOneServing	yes	Vegetable oil		yes	no	0	0	12hrsmore	yes
137	1508	Garissa	Male	4.2				1966-05-07	Married	tertiary	formal skilled	no							no								yes	no	Lessthanoncemonth								0to2days	OneServing	3to4days	MorethanOneServing	yes	Vegetable oil		yes	no	0	0	5to9hrs	yes
138	3271	Eastleigh Section 1	Female	4.8				1965-10-28	Single	tertiary	formal skilled	no							no								no										5to7days	OneServing	5to7days	MorethanOneServing	yes	Vegetable oil		yes	no	0	0	12hrsmore	yes
139	750	Kawangware	Female	3.4				1963-07-29	WidowWidower	never	not employed	no							no								no										0to2days	OneServing	0to2days	MorethanOneServing	yes	Vegetable oil		no	no	0	0	0to4hrs	yes
140	3247	Embu	Female	3.4				1961-10-28	Married	tertiary	formal skilled	no							no								no										5to7days	OneServing	5to7days	MorethanOneServing	yes	Vegetable oil		yes	no	0	0	5to9hrs	yes
141	2276	Kawangware	Male	3.5				1994-06-16	Single	tertiary	others	no							no								no										5to7days	OneServing	5to7days	OneServing	yes	Vegetable oil		yes	no	0	0	5to9hrs	yes
142	1788	Donholm	Female	4.8				1972-08-04	Married	primary	others	no							no								no										0to2days	OneServing	5to7days	MorethanOneServing	yes	Vegetable oil		yes	no	0	0	0to4hrs	yes
143	296	Huruma Kiamaiko	Male	4.2				1980-07-25	Married	primary	others	no							no								no										3to4days	OneServing	5to7days	MorethanOneServing	yes	Vegetable oil		yes	no	0	0	9to12hrs	yes
144	3196	Kamulu	Female	3.8				1979-08-15	Married	primary	not employed	no							no								no										5to7days	MorethanOneServing	5to7days	MorethanOneServing	yes	Vegetable oil		yes	no	0	0	0to4hrs	yes
145	1712	Ruiru	Female	2.8	0.053	105mg/dL		1982-06-11	Married	primary	others	no							no								yes	no									3to4days	OneServing	3to4days	MorethanOneServing	yes	Vegetable oil		yes	no	0	0	9to12hrs	yes
146	2257	Mwiki	Female	3.2				1997-07-09	Single	tertiary	student	no							no								yes	no									5to7days	OneServing	5to7days	MorethanOneServing	yes	Vegetable oil		yes	no	0	0	0to4hrs	yes
147	2571	Kaloleni	Female	3.7				1980-12-30	Married	primary	not employed	no							no								yes	no									3to4days	OneServing	5to7days	MorethanOneServing	yes	Vegetable oil		yes	no	0	0	0to4hrs	yes
148	2862	Embakasi	Female	5.8				1979-08-23	Single	tertiary	formal skilled	no							no								no										3to4days	OneServing	5to7days	OneServing	yes	Vegetable oil		yes	no	0	0	9to12hrs	yes
149	11258	Lavington	Male	4.1				1977-12-12	Single	tertiary	formal skilled	no							no								yes	yes									5to7days	MorethanOneServing	5to7days	MorethanOneServing	yes	Vegetable oil		yes	yes	5	1	9to12hrs	yes
150	2442	Kangemi	Male	3.4				1967-07-30	Married	primary	informal	yes	no	12	Manufacturedcigarettes												no										0to2days	OneServing	5to7days	OneServing	yes	Vegetable oil		yes	no	0	0	9to12hrs	yes
151	3079	Kayole	Male	4.7				1968-05-08	Married	secondary	formal skilled	yes	no	24	Manufacturedcigarettes												yes	no									0to2days	OneServing	5to7days	OneServing	yes	Vegetable oil		yes	no	0	0	9to12hrs	yes
152	3798	Makongeni	Female	3.7				1973-05-06	Married	primary	not employed	no							no								no										0to2days	OneServing	0to2days	MorethanOneServing	yes	Vegetable oil		yes	no	0	0	0to4hrs	yes
153	3835	South B	Male	4.2				1975-04-16	Married	tertiary	formal skilled	yes	yes	22	Manufacturedcigarettes	8											yes	yes	1to4daysOrweek								5to7days	OneServing	5to7days	MorethanOneServing	yes	Vegetable oil		yes	no	0	0	5to9hrs	yes
154	1760	Kawangware	Male	3.9				1965-12-01	Married	tertiary	formal skilled	no							no								yes	no									3to4days	MorethanOneServing	5to7days	MorethanOneServing	yes	Vegetable oil		yes	no	0	0	5to9hrs	yes
155	3947	Kabete	Female	3.7				1974-12-20	Married	primary	not employed	no							no								no										5to7days	OneServing	3to4days	MorethanOneServing	yes	Vegetable oil		yes	no	0	0	0to4hrs	yes
156	3343	Syokimau	Male	4.1				1997-11-25	Single	tertiary	student	no							no								yes	yes	1to4daysOrweek								5to7days	MorethanOneServing	3to4days	MorethanOneServing	yes	Vegetable oil		yes	no	0	0	0to4hrs	yes
157	1003	Satellite	Female	2.8				1991-04-15	Married	primary	others	no							no								yes	no									0to2days	OneServing	5to7days	MorethanOneServing	yes	Vegetable oil		yes	no	0	0	5to9hrs	yes
158	3703	Kibera Mashimoni	Male	3.2				1971-07-30	Married	secondary	informal	no							no								yes	no									0to2days	OneServing	5to7days	MorethanOneServing	yes	Vegetable oil		yes	no	0	0	9to12hrs	yes
159	16	Kangemi	Female	4.1				1968-01-16	Single	primary	informal	no							no								yes	no									3to4days	OneServing	5to7days	OneServing	yes	Vegetable oil		yes	no	0	0	5to9hrs	yes
160	145	Dagoretti	Male	3.9				1958-10-22	Married	secondary	formal skilled	no							no								yes	no									0to2days	OneServing	5to7days	MorethanOneServing	yes	Vegetable oil		yes	no	0	0	9to12hrs	yes
161	2587	Kahawa West	Female	3.5				1985-06-11	Single	secondary	formal skilled	no							no								yes	no									5to7days	OneServing	3to4days	OneServing	yes	Vegetable oil		yes	no	0	0	5to9hrs	yes
162	724	Umoja 3	Female	4.1				1978-05-31	Single	secondary	others	no							no								no										0to2days	OneServing	5to7days	MorethanOneServing	yes	Vegetable oil		yes	no	0	0	0to4hrs	yes
163	2072	Kaloleni	Male	4.1				1956-12-04	Married	primary	formal skilled	no							no								yes	no									0to2days	OneServing	3to4days	MorethanOneServing	yes	Vegetable oil		yes	no	0	0	5to9hrs	yes
164	876	Kitui	Female	3.9				1962-08-04	Married	secondary	others	no							no								no										0to2days	OneServing	5to7days	MorethanOneServing	yes	Vegetable oil		yes	yes	4	2	5to9hrs	yes
165	2628	Lower Kabete	Male	4				1960-12-12	Married	secondary	informal	no							no								no										3to4days	OneServing	5to7days	MorethanOneServing	yes	Vegetable oil		yes	yes	5	1	5to9hrs	yes
166	3134	Syokimau	Female	3.9				1982-08-20	Married	tertiary	formal skilled	no							no								yes	no									5to7days	OneServing	5to7days	MorethanOneServing	yes	Vegetable oil		yes	no	0	0	5to9hrs	yes
167	1695	Kawangware	Female	3.6				1968-03-28	Single	secondary	not employed	no							no								yes	yes	1to4daysOrweek								0to2days	OneServing	5to7days	MorethanOneServing	yes	Vegetable oil		yes	no	0	0	0to4hrs	yes
168	3330	Mwiki	Female	2.8				1963-06-06	Married	tertiary	retired	no							no								yes	yes	Lessthanoncemonth								5to7days	OneServing	5to7days		yes	Vegetable oil		yes	no	0	0	0to4hrs	yes
169	558	Dandora Phase 2	Male	4.3				1967-08-07	Married	secondary	informal	no							no								no										5to7days	MorethanOneServing	5to7days	OneServing	yes	Vegetable oil		yes	no	0	0	5to9hrs	yes
170	747	Zambezi	Male	3.5				1975-08-06	Married	primary	others	no							no								yes	no									0to2days	OneServing	5to7days	OneServing	yes	Vegetable oil		yes	yes	3	9	5to9hrs	yes
171	1029	Kibera	Male	2.1	0.064	137 mg/dL		1968-01-01	Married	primary	informal	no							no								yes	yes	1to3daysOrmonth								3to4days	OneServing	3to4days	OneServing	yes	Vegetable oil		yes	no	0	0	9to12hrs	yes
172	3201	DagoÅ•etti	Female	5				1970-01-21	Married	secondary	informal	no							no								no										0to2days	OneServing	5to7days	OneServing	yes	Vegetable oil		yes	no	0	0	5to9hrs	yes
173	1768	Muchatha	Female	3.7				1981-01-24	Married	secondary	others	no							no								no										5to7days	OneServing	5to7days	MorethanOneServing	yes	Vegetable oil		yes	no	0	0	5to9hrs	yes
174	2483	Dagoretti North	Male	double entry				1974-11-12	Married	tertiary	others	no							yes	23	no						yes	yes	1to4daysOrweek								5to7days	OneServing	5to7days	MorethanOneServing	yes	Vegetable oil		yes	no	0	0	9to12hrs	yes
175	332	Mwiki	Female	double entry				1970-08-05	Married	primary	others	no							no								no										0to2days	OneServing	0to2days	MorethanOneServing	yes	Vegetable oil		yes	no	0	0	9to12hrs	yes
176	21	Busia	Female	3.2				1977-03-21	Married	primary	informal	no							no								no										0to2days	OneServing	5to7days	OneServing	yes	Vegetable oil		yes	yes	7	3	0to4hrs	yes
177	1702	Kariobangi North	Female	4				1979-08-05	Single	primary	others	no							no								no										3to4days	OneServing	3to4days	OneServing	yes	Vegetable oil		yes	no	0	0	5to9hrs	yes
178	1990	Huruma	Male	3.6				1963-12-12	Married	secondary	informal	no							yes	17	no						yes	no									5to7days	OneServing	5to7days	MorethanOneServing	yes	Vegetable oil		yes	no	0	0	9to12hrs	yes
179	1806	Vihiga	Male	4.9				1960-12-30	Married	secondary	formal skilled	no							no								yes	yes	Lessthanoncemonth								0to2days	OneServing	3to4days	MorethanOneServing	yes	Vegetable oil		yes	no	0	0	5to9hrs	yes
180	715	Athi River	Female	2.5				1979-11-25	Married	secondary	others	no							no								no										5to7days	OneServing	5to7days	OneServing	yes	Vegetable oil		yes	no	0	0	5to9hrs	yes
181	2081	Embakasi	Female	5.4				1969-10-13	WidowWidower	secondary	others	no							no								yes	no									3to4days	OneServing	5to7days	MorethanOneServing	yes	Vegetable oil		yes	no	0	0	5to9hrs	yes
182	1809	Karatina	Female	3.5				1974-01-07	Single	primary	others	no							no								no										3to4days	OneServing	5to7days	MorethanOneServing	yes	Vegetable oil		yes	no	0	0	0to4hrs	yes
183	2168	Jogoo Road	Female	3.9				1999-07-19	Single	secondary	informal	no							no								no										5to7days	MorethanOneServing	0to2days	OneServing	yes	Vegetable oil		yes	no	0	0	5to9hrs	yes
184	3923	Kaane	Female	4.1				1959-08-06	Married	primary	not employed	no							no								no										0to2days	OneServing	5to7days	MorethanOneServing	yes	Vegetable oil		yes	no	0	0	0to4hrs	yes
185	2130	Umoja	Male	3.7				1973-02-06	Married	tertiary	formal skilled	no							no								yes	no									3to4days	OneServing	5to7days	MorethanOneServing	yes	Vegetable oil		yes	no	0	0	9to12hrs	yes
186	3305	Njiiru	Female	3.8				1982-09-10	Single	secondary	others	no							no								yes	no									3to4days	MorethanOneServing	5to7days	OneServing	yes	Vegetable oil		yes	no	0	0	9to12hrs	yes
187	905	Kawangware	Female	4.8				1980-11-23	Married	secondary	informal	no							no								no										0to2days	OneServing	5to7days	MorethanOneServing	yes	Vegetable oil		yes	no	0	0	5to9hrs	yes
188	3840	Utawala	Male	4.9				1966-04-03	Married	secondary	informal	no							no								no										5to7days	OneServing	3to4days	OneServing	yes	Vegetable oil		yes	no	0	0	9to12hrs	yes
189	3262	Pangani	Female	3.2				1981-09-25	Married	secondary	others	no							no								no										0to2days	OneServing	0to2days	MorethanOneServing	yes	Vegetable oil		yes	no	0	0	5to9hrs	yes
190	231	Kahawa	Female	4.7				1961-12-16	Single	secondary	formal skilled	no							no								no										0to2days	OneServing	5to7days	MorethanOneServing	yes	Vegetable oil		yes	no	0	0	9to12hrs	yes
191	2833	Kasarani Ruai	Female	2.3				1970-11-07	Married	tertiary	formal skilled	no							no								no										3to4days	OneServing	3to4days	OneServing	yes	Vegetable oil		yes	no	0	0	12hrsmore	yes
192	2270	Ruiru	Female	2.9				1999-06-25	Single	tertiary	student	no							no								no										5to7days	MorethanOneServing	5to7days	MorethanOneServing	yes	Vegetable oil		yes	no	0	0	0to4hrs	yes
193	1954	Kitengela	Male	5.2				1962-02-23	Married	tertiary	formal skilled	no							no								yes	no	1to3daysOrmonth								5to7days	OneServing	5to7days	MorethanOneServing	yes	Vegetable oil		yes	no	0	0	5to9hrs	yes
194	3256	Mlolongo	Female	4.2				1986-12-18	Single	secondary	others	no							no								yes	yes	1to3daysOrmonth								5to7days	OneServing	5to7days	OneServing	yes	Vegetable oil		yes	no	0	0	9to12hrs	yes
195	940	Kawangware	Male	double entry				1982-12-12	Married	primary	informal	no							no								no										5to7days	OneServing	3to4days	OneServing	yes	Vegetable oil		yes	no	0	0	9to12hrs	yes
196	1091	Ruiru	Male	double entry					Single	secondary	informal	no							no								yes	no	1to3daysOrmonth								5to7days	OneServing	5to7days	MorethanOneServing	yes	Vegetable oil		yes	no	0	0	5to9hrs	yes
197	2164	Harambee Sacco	Male	3.4				1975-10-22	Married	tertiary	formal skilled	no							no								yes	yes	Lessthanoncemonth								0to2days	OneServing	5to7days	MorethanOneServing	yes	Vegetable oil		yes	no	0	0	9to12hrs	yes
198	2595	Nyandarua	Male	5.8				1967-01-28	Married	primary	formal skilled	no							no								yes	no	Lessthanoncemonth								0to2days	OneServing	3to4days	MorethanOneServing	no			yes	no	0	0	9to12hrs	yes
199	75	Ong'ata Rongai	Male	3.4				1971-10-19	Married	tertiary	formal skilled	no							no								yes	yes	1to4daysOrweek								3to4days	OneServing	5to7days	MorethanOneServing	yes	Vegetable oil		yes	yes	6	2	0to4hrs	yes
200	2060	Kasarani	Female	4.5				1984-01-16	Co-habiting	tertiary	formal skilled	no							no								no										0to2days	OneServing	5to7days	MorethanOneServing	yes	Vegetable oil		yes	no	0	0	9to12hrs	yes
201	1955	Gachie	Female	3.7				1958-08-10	WidowWidower	primary	not employed	no							no								no										0to2days	OneServing	5to7days	OneServing	yes	Vegetable oil		yes	no	0	0	0to4hrs	yes
202	2518	Satellite	Female	4.2				1960-11-10	Married	secondary	others	no							no								no										5to7days	OneServing	5to7days	OneServing	yes	Vegetable oil		yes	no	0	0	5to9hrs	yes
203	243	Kahawa West	Male	4				1989-10-10	Married	secondary	informal	no							yes	15	no						yes	yes	1to4daysOrweek								5to7days	OneServing	5to7days	OneServing	yes	Vegetable oil		yes	no	0	0	5to9hrs	yes
204	2579	South B	Male	2.7	0.061	128 mg/dL		1976-06-10	Married	tertiary	formal skilled	no							no								no										5to7days	OneServing	5to7days	MorethanOneServing	yes	Vegetable oil		yes	no	0	0	5to9hrs	yes
205	2191	Kayole Junction	Female	3.9				2000-09-26	Single	tertiary	student	no							no								no										0to2days	OneServing	5to7days	OneServing	yes	Vegetable oil		yes	no	0	0	0to4hrs	yes
206	3033	Corner	Female	2.9	0.061	128 mg/dL		1962-12-10	Single	primary	others	no							no								no										0to2days	OneServing	0to2days	OneServing	yes	Vegetable oil		yes	no	0	0	0to4hrs	yes
207	8471	Kawangware	Female	3.6				1979-08-10	Single	primary	not employed	no							no								no										5to7days	OneServing	5to7days	OneServing	yes	Cooking fat		yes	no	0	0	0to4hrs	yes
208	3706	Lang'ata	Female	5				1966-11-07	WidowWidower	tertiary	formal skilled	no							no								yes	no									5to7days	MorethanOneServing	5to7days	MorethanOneServing	yes	Vegetable oil		yes	no	0	0	5to9hrs	yes
209	12254	Syokimau	Female	3				1992-06-01	Single	primary	informal	no							no								no										5to7days	MorethanOneServing	5to7days	MorethanOneServing	yes	Vegetable oil		yes	no	0	0	5to9hrs	yes
210	2205	Githunguri	Male	5.8				1996-07-27	Single	tertiary	informal	no							no								yes	yes	1to4daysOrweek								5to7days	OneServing	3to4days	MorethanOneServing	yes	Vegetable oil		yes	no	0	0	5to9hrs	yes
211	1488	Safari Park	Female	3.5				1970-12-16	Married	secondary	others	no							no								no										5to7days	OneServing	5to7days	OneServing	yes	Vegetable oil		yes	no	0	0	5to9hrs	yes
212	1607	Limuru	Male	20.8	>15.0%	>384mg/dL		1961-08-02	Married	tertiary	retired	yes	yes	17	Manufacturedcigarettes	4											yes	yes	1to4daysOrweek								3to4days	OneServing	5to7days	MorethanOneServing	yes	Vegetable oil		yes	no	0	0	0to4hrs	yes
213	1227	Juja	Female	4.3				1958-08-08	WidowWidower	secondary	others	no							no								no										5to7days	OneServing	5to7days	MorethanOneServing	yes	Vegetable oil		yes	no	0	0	0to4hrs	yes
214	584	Githunguri	Male	3.9				1972-08-22	Married	secondary	others	yes	yes	17	Manufacturedcigarettes												yes	yes	1to3daysOrmonth								5to7days	OneServing	5to7days	MorethanOneServing	yes	Vegetable oil		yes	no	0	0	9to12hrs	yes
215	2376	Mwihoko	Female	2.8				1975-01-01	Married	primary	others	no							yes	20	no						yes	no	1to3daysOrmonth								3to4days	OneServing	5to7days	MorethanOneServing	yes	Vegetable oil		yes	no	0	0	5to9hrs	yes
216	1292	Kibera	Male	4.2				1975-07-21	Married	primary	informal	no							no								yes	yes	Lessthanoncemonth								0to2days	OneServing	5to7days	OneServing	yes	Vegetable oil		yes	no	0	0	9to12hrs	yes
217	2154	Maringo	Male	3.7				1966-05-01	Married	tertiary	formal skilled	no							no								yes	yes	1to3daysOrmonth								3to4days	OneServing	3to4days	OneServing	yes	Vegetable oil		yes	no	0	0	5to9hrs	yes
218	2134	Rongai	Male	3.9				1968-11-10	Married	primary	others	no							no								no										0to2days	OneServing	5to7days	MorethanOneServing	yes	Vegetable oil		yes	yes	6	3	5to9hrs	yes
219	2644	Kayole	Female	3.4				1981-07-12	Single	primary	not employed	no							no								yes	no	Lessthanoncemonth								0to2days	OneServing	5to7days	OneServing	yes	Vegetable oil		yes	no	0	0	0to4hrs	yes
220	2555	South B	Female	2	0.056	114mg/dL		1979-10-03	Single	primary	informal	no							no								no										0to2days	OneServing	0to2days	OneServing	yes	Vegetable oil		yes	no	0	0	0to4hrs	yes
221	291	Kiambu	Male	3.5				1981-08-08	Married	never	informal	yes	yes	18													yes	yes	1to3daysOrmonth								5to7days	OneServing	5to7days	MorethanOneServing	yes	Vegetable oil		yes	no	0	0	0to4hrs	yes
222	291	Thika	Female	3.5				1958-11-30	WidowWidower	secondary	not employed	no							no								no										5to7days	MorethanOneServing	5to7days	MorethanOneServing	yes	Vegetable oil		yes	no	0	0	0to4hrs	yes
223	3685	Baba Dogo	Female	6.8				1984-11-27	Married	tertiary	formal skilled	no							no								yes	yes	Lessthanoncemonth								5to7days	OneServing	5to7days	OneServing	yes	None in particular		yes	no	0	0	9to12hrs	yes
224	2338	Buruburu Phase 1	Female	4.3				1970-03-31	WidowWidower	tertiary	formal skilled	no							no								yes	yes	1to3daysOrmonth								5to7days	OneServing	5to7days	OneServing	yes	Vegetable oil		yes	no	0	0	5to9hrs	yes
225	2064	Githurai	Female	3.5				1983-12-12	Single	secondary	others	no							no								yes	yes	Lessthanoncemonth								5to7days	OneServing	3to4days	MorethanOneServing	yes	Vegetable oil		yes	no	0	0	12hrsmore	yes
226	1100	Kasarani	Female	3.9				1983-02-20	Single	tertiary	others	no							no								yes	yes	1to3daysOrmonth								3to4days	OneServing	3to4days	OneServing	yes	Vegetable oil		yes	yes	6	1	5to9hrs	yes
227	1051	KawaÃ±gware	Female	3.8				1980-09-14	Married	primary	informal	no							no								no										5to7days	OneServing	5to7days	MorethanOneServing	yes	Vegetable oil		yes	no	0	0	5to9hrs	yes
228	2863	Ngara	Male	3.7				1956-07-24	Married	tertiary	retired	no							no								no										0to2days	OneServing	0to2days	MorethanOneServing	yes	Vegetable oil		yes	no	0	0	0to4hrs	yes
229	44	Kirigiti	Female	3.4				1992-07-17	Single	secondary	others	no							no								yes	yes	Lessthanoncemonth								5to7days	OneServing	0to2days	OneServing	yes	Vegetable oil		yes	no	0	0	9to12hrs	yes
230	2429	Githunguri	Female	3.2				1983-06-20	Married	primary	informal	no							no								no										3to4days	OneServing	3to4days	OneServing	yes	Vegetable oil		yes	no	0	0	0to4hrs	yes
231	1993	Dagoretti	Female	4.8				1979-10-01	Married	secondary	informal	no							no								no										0to2days	OneServing	3to4days	OneServing	yes	Vegetable oil		yes	no	0	0	0to4hrs	yes
232	652	Niavasha	Female	4.5				1969-06-13	Married	secondary	others	no							no								no										5to7days	OneServing	5to7days	OneServing	yes	Vegetable oil		yes	no	0	0	0to4hrs	yes
233	714	Naivasha	Male	6.6				1962-06-27	Married	primary	retired	no							yes	18	no						no										5to7days	MorethanOneServing	3to4days	OneServing	yes	Vegetable oil		yes	no	0	0	0to4hrs	yes
234	2920	Ãˆmbakasi	Female	3.8				1989-06-03	Single	secondary	others	no							no								no										5to7days	MorethanOneServing	5to7days	OneServing	yes	Vegetable oil		yes	no	0	0	0to4hrs	yes
235	915	Kasarani	Female	4.8				1967-08-17	Married	secondary	retired	no							no								no										0to2days	OneServing	5to7days	MorethanOneServing	yes	Vegetable oil		yes	no	0	0	0to4hrs	yes
236	544	Ruai	Female	5.4				1969-12-03	Married	secondary	others	no							no								no										3to4days	OneServing	5to7days	MorethanOneServing	yes	Vegetable oil		yes	no	0	0	0to4hrs	yes
237	822	Machakos	Female	4				1967-02-24	Married	secondary	informal	no							no								no										5to7days	OneServing	5to7days	MorethanOneServing	yes	Vegetable oil		yes	no	0	0	0to4hrs	yes
238	614	Chokaa	Female	3.5				1974-06-13	Married	secondary	formal skilled	no							no								no										5to7days	OneServing	5to7days	MorethanOneServing	yes	Vegetable oil		yes	no	0	0	5to9hrs	yes
239	1511	Mlolongo	Female	5.1				1974-07-07	WidowWidower	secondary	others	no							no								no										5to7days	OneServing	5to7days	OneServing	yes	Vegetable oil		yes	no	0	0	0to4hrs	yes
240	2315	Dagoretti	Female	3				2000-08-08	Single	secondary	others	no							no								no										3to4days	MorethanOneServing	5to7days	OneServing	yes	Vegetable oil		yes	no	7	1	9to12hrs	yes
241	2527	Nyeri	Female	5.2				1974-02-07	Married	primary	not employed	no							no								no										5to7days	OneServing	5to7days	MorethanOneServing	yes	Vegetable oil		yes	no	0	0	0to4hrs	yes
242	498	Githurai	Male	3.6				1974-12-08	Single	secondary	others	no							no								no										3to4days	OneServing	3to4days	OneServing	yes	Vegetable oil		yes	no	0	0	9to12hrs	yes
243	67	Burburu	Female	5.2				1976-04-28	Married	tertiary	others	no							no								no										5to7days	OneServing	5to7days	MorethanOneServing	yes	Vegetable oil		yes	no	0	0	5to9hrs	yes
244	252	River Bank	Female	5.6				1971-08-18	Single	primary	others	no							no								no										5to7days	MorethanOneServing	5to7days	MorethanOneServing	yes	Vegetable oil		yes	no	0	0	9to12hrs	yes
245	1279	Syokimau	Female	4.7				1966-06-23	Single	tertiary	formal skilled	no							no								yes	yes	Lessthanoncemonth								3to4days	OneServing	3to4days	MorethanOneServing	yes	Vegetable oil		yes	no	0	0	5to9hrs	yes
246	2350	Kayole	Female	12.2	0.119	295 mg/dL		1976-11-23	WidowWidower	primary	others	no							no								yes	no	Lessthanoncemonth								5to7days	MorethanOneServing	5to7days	MorethanOneServing	yes	Vegetable oil		yes	no	0	0	12hrsmore	yes
247	2347	Kibera	Female	4.7				1982-08-14	Married	primary	informal	no							no								yes	no	Lessthanoncemonth								5to7days	OneServing	3to4days	OneServing	yes	Vegetable oil		yes	no	0	0	5to9hrs	yes
248	2198	Embakasi South	Male	2.3				2001-08-18	Single	secondary	student	no							no								yes	yes	Lessthanoncemonth								3to4days	OneServing	0to2days	OneServing	yes	Vegetable oil		yes	no	0	0	0to4hrs	yes
249	1396	Murang'a	Male	5.3				1948-08-18	Married	primary	retired	no							no								no										3to4days	OneServing	5to7days	MorethanOneServing	yes	Vegetable oil		yes	no	0	0	0to4hrs	yes
250	3944	Kirigiti	Male	5.4				1988-11-22	Married	tertiary	formal skilled	no							yes	17	no						yes	no									5to7days	OneServing	0to2days	MorethanOneServing	yes	Vegetable oil		yes	no	6	9	9to12hrs	yes
251	941	Thindigua	Female	3.9				1976-06-06	Single	primary	informal	no							no								no										5to7days	MorethanOneServing	0to2days	OneServing	yes	Vegetable oil		yes	no	0	0	5to9hrs	yes
252	68	Kahawa Wendani	Female	4.6				1979-08-30	Single	secondary	informal	no							no								no										0to2days	OneServing	5to7days	OneServing	yes	Vegetable oil		yes	no	0	0	5to9hrs	yes
253	1878	Athi River	Female	5.3				1956-08-19	Married	secondary	others	no							no								no										3to4days	OneServing	3to4days	OneServing	yes	Vegetable oil		yes	no	0	0	5to9hrs	yes
254	1964	Githurai	Female	5.7				1967-04-19	Single	primary	others	no							no								no										5to7days	OneServing	5to7days	MorethanOneServing	yes	Vegetable oil		yes	no	0	0	9to12hrs	yes
255	2638	Embakasi	Male	1.9				1971-09-21	WidowWidower	secondary	formal skilled	no							no								no										3to4days	OneServing	5to7days	OneServing	yes	Vegetable oil		yes	no	0	0	9to12hrs	yes
256	2763	Uthiru	Male	5.7				1974-04-21	Married	secondary	formal skilled	no							no								no										5to7days	OneServing	5to7days	MorethanOneServing	yes	Vegetable oil		yes	no	0	0	12hrsmore	yes
257	304	Wiathaka	Female	5.1				1976-07-26	Married	primary	informal	no							no								yes	yes	Lessthanoncemonth								3to4days	OneServing	5to7days	OneServing	yes	Vegetable oil		yes	no	0	0	5to9hrs	yes
258	111	Dagoretti Corner	Female	6				1958-02-27	Single	tertiary	formal skilled	no							no								yes	no									5to7days	MorethanOneServing	5to7days	OneServing	yes	Vegetable oil		yes	no	0	0	5to9hrs	yes
259	2823	Ng'ong	Female	5				1974-04-10	Single	primary	informal	no							yes	13	no						yes	yes	Lessthanoncemonth								0to2days	OneServing	5to7days	MorethanOneServing	yes	Vegetable oil		yes	no	0	0	0to4hrs	yes
260	2985	Ngara	Male	2.1				1961-08-16	Single	tertiary	formal skilled	no							no								no										5to7days	OneServing	5to7days	MorethanOneServing	yes	None in particular		yes	no	0	0	5to9hrs	yes
261	3299	Donholm	Female	5.2				1980-02-26	Single	secondary	others	no							no								no										5to7days	OneServing	5to7days	MorethanOneServing	yes	Vegetable oil		yes	yes	7	2	12hrsmore	yes
262	8	Katwekera	Female	5.7				1976-01-01	Married	secondary	others	no							no								no										3to4days	OneServing	5to7days	MorethanOneServing	yes	Vegetable oil		yes	no	0	0	5to9hrs	yes
263	44	Loitoktok	Female	9.2				1967-04-08	Single	secondary	others	no							no								no										3to4days	OneServing	5to7days	MorethanOneServing	yes	Vegetable oil		yes	no	0	0	9to12hrs	yes
264	3163	Dandora	Male	6.4				1976-01-10	Married	tertiary	formal skilled	no							yes	20	no						yes	yes	1to4daysOrweek								0to2days	OneServing	0to2days	OneServing	yes	Vegetable oil		yes	no	0	0	5to9hrs	yes
265	1523	Katani	Female	4.8				1970-09-19	Married	tertiary	formal skilled	no							no								yes	yes	Lessthanoncemonth								3to4days	OneServing	5to7days	MorethanOneServing	yes	Vegetable oil		yes	no	0	0	5to9hrs	yes
266	749	Kariobangi South	Female	5.5				1978-08-28	Married	secondary	informal	no							no								no										3to4days	OneServing	5to7days	OneServing	yes	Vegetable oil		yes	no	0	0	5to9hrs	yes
267	658	Kayole	Female	5.1				1982-07-18	Single	tertiary	formal skilled	no							no								yes	yes	Lessthanoncemonth								3to4days	OneServing	5to7days	MorethanOneServing	yes	Vegetable oil		yes	no	0	0	5to9hrs	yes
268	2542	Joska	Female	5.4				1973-07-11	Married	secondary	others	no							no								no										5to7days	OneServing	5to7days	OneServing	yes	Vegetable oil		yes	no	0	0	5to9hrs	yes
269	257	South C	Male	6.2				1970-12-24	Married	tertiary	formal skilled	no							yes	21	no						no										5to7days	OneServing	5to7days	OneServing	yes	Vegetable oil		yes	no	0	0	5to9hrs	yes
270	3748	Embakasi	Female	5.1				1987-12-09	Married	tertiary	student	no							no								no										0to2days	OneServing	5to7days	MorethanOneServing	yes	Vegetable oil		yes	no	0	0	0to4hrs	yes
271	3894	Embakasi	Male	5.8				1974-11-18	Married	tertiary	formal skilled	no							no								no										3to4days	OneServing	5to7days	OneServing	yes	Vegetable oil		yes	no	0	0	5to9hrs	yes
272	2759	Kahawa	Female	3.4				1980-07-01	Married	primary	informal	no							no								no										0to2days	OneServing	5to7days	MorethanOneServing	yes	Vegetable oil		yes	no	0	0	9to12hrs	yes
273	552	Kibera	Female	9.2	0.082	189 mg/dL		1968-08-02	Single	never	informal	no							no								no										0to2days	OneServing	5to7days	OneServing	yes	Vegetable oil		yes	no	0	0	5to9hrs	yes
274	1061	Rongai	Male	6.2				1970-12-12	Married	primary	formal skilled	no							no								yes	yes	1to4daysOrweek								5to7days	OneServing	5to7days	MorethanOneServing	yes	Vegetable oil		yes	no	0	0	9to12hrs	yes
275	3719	Wangige	Female	4.9				1972-01-18	Married	tertiary	formal skilled	no							no								no										5to7days	OneServing	3to4days	OneServing	yes	Vegetable oil		yes	no	0	0	5to9hrs	yes
276	2410	Dandora	Male	5				1964-02-22	WidowWidower	secondary	informal	no							yes	25	no						no										0to2days	OneServing	0to2days	OneServing	yes	Vegetable oil		yes	no	0	0	5to9hrs	yes
277	549	Ruiru	Male	6				1970-01-01	Married	primary	others	no							no								no										5to7days	MorethanOneServing	5to7days	MorethanOneServing	yes	Vegetable oil		yes	no	0	0	12hrsmore	yes
279	2843	Thika	Female	1.3	0.063	134 mg/dL		1966-04-16	WidowWidower	primary	informal	no							no								no										5to7days	OneServing	5to7days	OneServing	yes	Vegetable oil		yes	no	0	0	5to9hrs	yes
278	2346	Riruta Satellite	Female	5.8				1978-07-16	Single	tertiary	others	no							no								yes	yes	1to3daysOrmonth								5to7days	OneServing	5to7days	MorethanOneServing	yes	Vegetable oil		yes	no	0	0	9to12hrs	yes
280	1749	Homa Bay	Female	double entry				1983-12-12	Married	secondary	others	no							no								no										3to4days	MorethanOneServing	5to7days	OneServing	yes	Vegetable oil		yes	no	0	0	5to9hrs	yes
281	1104	Huruma	Male	no sample				1982-11-14	Married	tertiary	formal skilled	no							no								yes	no	1to3daysOrmonth								3to4days	OneServing	5to7days	MorethanOneServing	yes	Vegetable oil		yes	no	0	0	5to9hrs	yes
283	3366	Psyka	Female	3				1988-03-03	Married	tertiary	others	no							no								no										3to4days	OneServing	5to7days	MorethanOneServing	yes	Vegetable oil		yes	no	0	0	9to12hrs	yes
282	2162	Ruiru	Female	1.1	0.066	143 mg/dL		1965-08-21	Married	secondary	others	no							no								no										5to7days	MorethanOneServing	3to4days	OneServing	yes	Vegetable oil		yes	no	0	0	5to9hrs	yes
284	1365	Mathare North	Female	1.3	0.06	126 mg/dL		1967-11-11	Single	secondary	others	no							no								yes	yes	Lessthanoncemonth								3to4days	MorethanOneServing	5to7days	OneServing	yes	Vegetable oil		yes	no	0	0	5to9hrs	yes
285	1469	Mwihoko	Male	3.9				1969-03-18	Married	tertiary	formal skilled	no							no								no										5to7days	OneServing	5to7days	MorethanOneServing	yes	Vegetable oil		yes	no	0	0	5to9hrs	yes
286	669	Githurai	Female	1.7	0.062	131 mg/dL		1971-09-12	Married	tertiary	formal skilled	no							no								no										3to4days	OneServing	3to4days	OneServing	yes	Vegetable oil		yes	no	0	0	5to9hrs	yes
287	411	Kayole Junction	Female	1	0.062	131mg/dL		1960-08-24	Single	secondary	others	no							no								no										3to4days	OneServing	5to7days	MorethanOneServing	yes	Vegetable oil		yes	no	0	0	5to9hrs	yes
288	312	Rongai	Female	6.4				1968-02-02	Married	secondary	informal	no							no								no										3to4days	OneServing	5to7days	MorethanOneServing	yes	Vegetable oil		yes	yes	5	3	0to4hrs	yes
289	196	Rongai	Male	1	0.071	157 mg/dL		1963-07-07	Married	primary	informal	yes	yes	20	Manufacturedcigarettes												yes	yes	1to3daysOrmonth								3to4days	OneServing	3to4days	MorethanOneServing	yes	Vegetable oil		yes	no	0	0	5to9hrs	yes
290	3727	Umoja	Female	5.2				1976-04-12	Married	secondary	others	no							no								no										5to7days	OneServing	5to7days	MorethanOneServing	yes	Vegetable oil		yes	no	0	0	9to12hrs	yes
291	2034	Lang'ata	Male	10.8	0.134	338 mg/dL		1960-12-31	Married	secondary	retired	no							no								no										3to4days	OneServing	5to7days	OneServing	yes	Vegetable oil		yes	no	0	0	0to4hrs	yes
292	2761	Dandora	Male	3.5				1979-06-11	Married	secondary	others	yes	yes	31													yes	yes	1to3daysOrmonth								5to7days	OneServing	5to7days	OneServing	yes	Vegetable oil		yes	no	0	0	9to12hrs	yes
293	237	Githunguri	Female	5.1				1955-06-03	WidowWidower	secondary	informal	no							no								no										5to7days	OneServing	5to7days	MorethanOneServing	yes	Vegetable oil		yes	no	0	0	5to9hrs	yes
294	1529	Nyahururu	Female	3.4				1964-08-24	Single	secondary	others	no							no								no										5to7days	OneServing	5to7days	OneServing	yes	Vegetable oil		yes	no	0	0	5to9hrs	yes
295	2377	Kahawa West	Female	3.7				1996-12-09	Single	tertiary	student	no							no								yes	no	1to3daysOrmonth								5to7days	OneServing	5to7days	OneServing	yes	Vegetable oil		yes	no	0	0	5to9hrs	yes
296	3047	Syka	Female	3.5				1987-09-22	Married		informal	no							no								yes	yes	Lessthanoncemonth								5to7days	OneServing	5to7days	MorethanOneServing	yes	Vegetable oil		yes	no	0	0	5to9hrs	yes
297	3030	Syka	Male	3.3				1987-05-22	Married	primary	others	no							no								yes	yes	Lessthanoncemonth								0to2days	OneServing	5to7days	MorethanOneServing	yes	Vegetable oil		yes	no	0	0	5to9hrs	yes
298	571	Ruiru	Female	20	>15%	>384 mg/dL		1973-08-24	Married	primary	others	no							no								no										5to7days	OneServing	5to7days	MorethanOneServing	yes	Vegetable oil		yes	no	0	0	5to9hrs	yes
299	682	Kitengela	Female	3.1				1978-06-09	Married	tertiary	others	no							no								no										5to7days	MorethanOneServing	5to7days	MorethanOneServing	yes	Vegetable oil		yes	no	0	0	5to9hrs	yes
300	1785	Thome	Female	3.8				1982-06-01	Single	tertiary	formal skilled	no							no								yes	yes	Lessthanoncemonth								0to2days	OneServing	0to2days	OneServing	yes	Vegetable oil		yes	no	0	0	5to9hrs	yes
301	604	Dagoretti Corner	Male	6.8	0.073	163 mg/dL		1972-11-25	Married	primary	informal	no							no								no										5to7days	OneServing	5to7days	MorethanOneServing	yes	Vegetable oil		yes	no	0	0	9to12hrs	yes
302	1636	Githunguri	Male	4.3				1966-05-15	Married	tertiary	others	no							no								no										5to7days	OneServing	5to7days	MorethanOneServing	yes	Vegetable oil		yes	no	0	0	9to12hrs	yes
303	2305	Utawala	Female	1	0.06	126 mg/dL		2001-05-15	Single	secondary	student	no							no								no										0to2days	OneServing	5to7days	MorethanOneServing	yes	Vegetable oil		yes	no	0	0	0to4hrs	yes
304	3754	Ng'ong road	Female	4.5				1968-02-12	Married	tertiary	others	no							no								no										5to7days	OneServing	5to7days	OneServing	yes	Vegetable oil		yes	no	0	0	5to9hrs	yes
305	2597	Kitengela	Female	4.1				1964-04-15	Married	secondary	formal skilled	no							no								yes	no	Lessthanoncemonth								5to7days	OneServing	5to7days	OneServing	yes	Vegetable oil		yes	no	0	0	5to9hrs	yes
306	815	Kitui	Female	3				1969-09-18	Married	tertiary	formal skilled	no							no								no										3to4days	OneServing	5to7days	MorethanOneServing	yes	Vegetable oil		yes	no	0	0	5to9hrs	yes
				3.7
				3.6
				4.2
				4.8
				3.7
				4.7
				3.7
				3.6
				6.8	0.084	194 mg/dL
				5.8
				6.1	0.081	186 mg/dL
				5.1
				missing	0.055	111 mg/dL
				5.8
				7.6	0.073	163 mg/dL
				4.7
				4.5
				5.1
[truncated: 75 more columns]
